# Supplementary material for: Excessive Gestational Weight Gain Alters DNA Methylation and Influences Foetal and Neonatal Body Composition
Source: Epigenomes. 2023 Aug 16;7(3):18. doi: 10.3390/epigenomes7030018 (PMC10443290; doi:10.3390/epigenomes7030018)
Supplement: Supplementary file 1 [file epigenomes-07-00018-s001.zip]

Archive with 7 entries (7 files):
- Figure S1.pdf
- Figure S2.pdf
- Figure S3.pdf
- Figure S4.pdf
- Figures S5a¿Ck and S6.pdf
- Table S1.pdf
- Table S2.pdf
